# Supplementary material for: Distinct genes and pathways associated with transcriptome differences in early cardiac development between fast- and slow-growing broilers
Source: PLoS One. 2018 Dec 5;13(12):e0207715. doi: 10.1371/journal.pone.0207715 (PMC6281182; doi:10.1371/journal.pone.0207715)
Supplement: S1 File — Sheet 1 contains shared DEGs of Ross vs. Illinois contrasts between day 6 and day 21, and Sheet 2 contains shared DEGs of day21 vs. day6 contrasts between Ross and Illinois broiler lines. (XLSX) [file pone.0207715.s003.xlsx]

## Sheet: Ross vs. Illinois Common Genes
Differentially expressed genes (DEGs, FDR<0.05) for Ross vs. Illinois contrast shared between day 6 and day 21
	DEGs at Day 6			DEGs at Day 21
Gene.ID	Log2(Fold Change)	P-Value	False Discovery Rate	log2(Fold Change)	P-Value	False Discovery Rate	Gene Name
ENSGALG00000001000	-0.86607	0.000770478	0.036673	-2.0331	1.89e-14	3.42e-11
ENSGALG00000001220	-1.07318	2.47e-10	4.46e-07	-1.13979	8.67e-12	9.08e-09	HERPUD1
ENSGALG00000001331	0.561717	0.00121258	0.0485962	0.539008	0.00204475	0.0376835	ST14
ENSGALG00000001802	-0.883715	2.56e-05	0.00462771	-1.15655	4.18e-08	1.34e-05	JMJD6
ENSGALG00000002186	-0.62816	3.92e-05	0.00653442	-0.61825	5.22e-05	0.00349999	UNC45B
ENSGALG00000002955	0.655368	0.000405131	0.0247796	0.616331	0.000873074	0.0228079	ADAMTSL2
ENSGALG00000002958	-0.801065	0.000895306	0.0412199	-1.1895	1.03e-06	0.000197669	DNER
ENSGALG00000004231	0.884647	0.000591953	0.0310679	1.50241	4.31e-09	1.88e-06	IFNLR1
ENSGALG00000005547	2.53052	5.12e-12	1.62e-08	1.47276	2.52e-05	0.00221277	PIK3AP1
ENSGALG00000005944	-0.512323	0.00109154	0.0468449	-0.513225	0.00106711	0.0258754	ZNF639
ENSGALG00000007278	1.66345	0.00123796	0.0491343	1.81368	0.000340207	0.0130142	GRIN2A
ENSGALG00000007556	0.633982	0.00057079	0.0303646	0.64462	0.000528699	0.0166673	ORAOV1
ENSGALG00000007669	0.558113	0.00051602	0.0282828	0.597966	0.00019956	0.00902368	EGR1
ENSGALG00000008266	0.674915	0.000515256	0.0282828	0.613576	0.0015666	0.0324163	COL4A6
ENSGALG00000008738	-0.80561	0.000100235	0.0102345	-0.973268	3.93e-06	0.000552482
ENSGALG00000009024	-1.01446	0.00015933	0.0147247	-0.844219	0.0016701	0.0336083	CLIP4
ENSGALG00000009062	1.10146	0.000119419	0.0116413	1.47922	2.59e-07	6.06e-05	CDK14
ENSGALG00000009360	1.06486	1.59e-06	0.000608402	0.906874	1.93e-05	0.0018146	CAPN2
ENSGALG00000009638	0.552767	0.000672499	0.0334741	0.914664	2.09e-08	7.55e-06	ANO6
ENSGALG00000010356	0.742653	0.00109518	0.0468449	-0.729167	0.00239105	0.0411879	RAD54L
ENSGALG00000010406	0.55769	0.000308451	0.0213405	0.689553	1.07e-05	0.00120571	TMEM63C
ENSGALG00000011715	-0.881709	0.000369235	0.0236105	-1.06867	1.67e-05	0.00164078	HSPA2
ENSGALG00000012111	-0.829223	0.000140091	0.013336	-0.915839	2.46e-05	0.00218611	TMEM37
ENSGALG00000012357	-1.58243	8.81e-08	5.07e-05	-0.928135	0.00141506	0.0304179	CXCR4
ENSGALG00000012639	-1.01983	5.12e-05	0.00745421	-0.884895	0.000461853	0.0154448	MTERF2
ENSGALG00000013244	0.735774	0.00119497	0.0482201	0.730375	0.00130921	0.0286781	ABCC9
ENSGALG00000014261	-0.901011	0.000692563	0.0341383	-1.09639	4.75e-05	0.00333946
ENSGALG00000014496	0.794329	0.00022678	0.0178339	0.846699	0.000171734	0.008083	Prom1
ENSGALG00000014854	-3.14292	6.58e-08	4.38e-05	-2.16293	6.97e-05	0.00428269
ENSGALG00000015166	-3.25049	1.15e-09	1.45e-06	-2.086	3.11e-07	7.03e-05	GCNT1
ENSGALG00000015225	-0.462105	0.000352049	0.0227413	-0.407686	0.00170397	0.033815	BLZF1
ENSGALG00000015376	0.536455	0.000202289	0.0167397	0.806622	2.47e-08	8.54e-06	IDUA
ENSGALG00000015473	-0.436663	0.000274719	0.0197626	-0.367202	0.00218105	0.0390032	ADPRH
ENSGALG00000016570	2.03996	0.000785789	0.0372022	1.93242	0.000433869	0.015002
ENSGALG00000016710	-0.634729	8.16e-05	0.00906452	-0.856065	1.26e-07	3.35e-05	CYP39A1
ENSGALG00000017077	-1.03595	3.18e-06	0.00103062	-1.26662	1.32e-08	5.38e-06	HSPH1
ENSGALG00000019352	-1.41815	1.27e-05	0.00271614	-2.56461	6.13e-13	8.63e-10	MYRFL
ENSGALG00000021213	-0.450703	0.00119589	0.0482201	-0.423948	0.00236125	0.0408971	UBE2D1
ENSGALG00000021399	0.790868	0.000142164	0.0134323	1.34938	1.15e-10	8.08e-08
ENSGALG00000027165	1.18728	3.2e-08	2.25e-05	0.71833	0.000633943	0.0186332
ENSGALG00000027188	-0.700054	6.46e-05	0.00827153	-0.543366	0.00196022	0.0368772	SREBF1
ENSGALG00000027742	-0.623722	0.000362039	0.0232679	-0.571612	0.001075	0.0259249	KLHL33
ENSGALG00000027809	2.43771	2.65e-05	0.00472782	4.70077	9.66e-14	1.53e-10	FAM196B
ENSGALG00000028815	1.83051	1.18e-05	0.00265136	1.56264	0.000113619	0.00601895
ENSGALG00000029621	0.886146	0.000821291	0.0385125	1.2415	3.6e-06	0.000524169	SEMA3F
ENSGALG00000029829	-1.28192	1.12e-08	8.83e-06	-0.769624	0.000274862	0.0112622	RNLS
ENSGALG00000030493	-2.1586	2.96e-06	0.000986432	-1.81765	4.54e-05	0.00333883	ENTPD3
ENSGALG00000031197	-2.42957	6.61e-05	0.0082877	-2.14181	0.000371319	0.0137867
ENSGALG00000031987	0.728245	0.000767834	0.036673	0.69282	0.00156655	0.0324163	MYO5A
ENSGALG00000032414	0.634399	0.00051098	0.0282624	0.767049	2.47e-05	0.00218611
ENSGALG00000032933	-0.916555	0.000632304	0.0324427	-0.882063	0.000731587	0.0204027	HIST1H4A
ENSGALG00000033139	-1.02014	0.000320951	0.0216147	-1.21642	1.85e-05	0.00176097
ENSGALG00000034473	0.70713	7.57e-07	0.000330518	0.979017	9.32e-12	9.08e-09	PARP4
ENSGALG00000034505	-1.21202	9.93e-05	0.0102228	-2.11516	5.77e-11	4.56e-08	CDKN2A
ENSGALG00000034813	-1.1773	7.14e-07	0.000330518	-1.98762	6.78e-17	2.86e-13
ENSGALG00000035392	-1.00108	6.55e-05	0.00828759	-1.50752	2.56e-09	1.16e-06
ENSGALG00000035685	-1.11645	0.000271134	0.0196161	-1.68139	6e-08	1.77e-05
ENSGALG00000035879	-0.542748	0.000185842	0.016116	-0.443945	0.00216306	0.0387911	ITGA7
ENSGALG00000035975	-1.07115	0.000474178	0.0274136	-2.03742	8.64e-11	6.43e-08
ENSGALG00000036043	0.709779	5.24e-05	0.00748797	1.17724	2.18e-11	1.97e-08	TBX3
ENSGALG00000036850	-0.863584	6.47e-05	0.00827153	-0.727813	0.000707853	0.0198718	DNAJA4
ENSGALG00000036970	2.68298	2.53e-07	0.000133441	1.63803	0.000941152	0.023734
ENSGALG00000037469	3.48267	2.4e-09	2.72e-06	3.53387	3.27e-10	2.18e-07
ENSGALG00000037511	-0.563801	8.59e-05	0.00937989	-0.447042	0.00181914	0.0353695	CNR1
ENSGALG00000037641	-0.891001	0.000595078	0.0310679	-1.17142	5.73e-06	0.000755683
ENSGALG00000038177	-2.95244	8.48e-16	1.07e-11	-2.9972	4.12e-16	1.3e-12
ENSGALG00000038243	-1.37659	0.000256551	0.0192201	-1.98099	1.42e-07	3.51e-05
ENSGALG00000038746	1.72851	0.000335563	0.0220508	1.51813	0.00222766	0.0393916
ENSGALG00000038760	-2.0966	7.05e-08	4.46e-05	-2.11483	1.61e-08	6.09e-06
ENSGALG00000039072	-1.0431	0.000101144	0.0102447	-1.20372	6.54e-06	0.000844733
ENSGALG00000040428	-0.522913	0.000501751	0.0280996	-0.564164	0.000177256	0.00824637
ENSGALG00000041417	-1.26112	2.99e-09	2.91e-06	-1.83466	1.96e-17	2.48e-13	ACADSB
ENSGALG00000041603	1.89241	2.34e-06	0.000845368	1.65303	2.9e-05	0.00243405
ENSGALG00000041781	-2.03931	0.00114143	0.0475073	-2.42826	0.000290464	0.0116748
ENSGALG00000041817	-3.80329	4.61e-10	7.3e-07	-5.25873	7.45e-15	1.57e-11
ENSGALG00000041922	-1.09791	4.6e-06	0.00135373	-2.03358	4.99e-17	2.86e-13
ENSGALG00000041988	1.39817	0.000752478	0.0362248	1.81493	1.54e-05	0.00154392
ENSGALG00000042415	0.542848	0.00122328	0.0487043	0.622959	0.000204168	0.00916656	BBS2
ENSGALG00000042492	2.03225	0.000320545	0.0216147	2.59573	5.73e-06	0.000755683	PITX2
ENSGALG00000042711	-1.37617	1.14e-09	1.45e-06	-0.912578	4.9e-05	0.00339193
ENSGALG00000042870	-7.14154	1.58e-14	1e-10	-6.3028	1.8e-12	2.28e-09
ENSGALG00000043268	0.652312	0.00117015	0.0479461	0.625778	0.00189684	0.0362231	DUSP19
ENSGALG00000043654	-0.940535	0.000631662	0.0324427	-0.914723	0.000453041	0.0154192
ENSGALG00000044046	1.48129	0.000209807	0.0171435	1.71179	2.83e-05	0.00238877
ENSGALG00000044836	-0.703569	0.00110738	0.047207	-0.799866	0.000215227	0.00942594
ENSGALG00000045092	0.645758	0.000916457	0.0415887	1.12277	6.96e-09	2.94e-06	CCDC112
ENSGALG00000045144	2.16273	3.27e-06	0.00103062	1.31318	0.00261823	0.0434461
ENSGALG00000046395	0.782729	7.52e-05	0.00881197	-0.609185	0.00275216	0.0447381

## Sheet: Day21 vs. Day6 Common Genes
Differentially expressed genes (DEGs, FDR<0.05) for Day21 vs. Day6 contrast shared between Ross and Illinois
	DEGs in Ross Broilers			DEGs in Illinois Broilers
Gene.ID	Log2(Fold Change)	P-Value	False Discovery Rate	log2(Fold Change)	P-Value	False Discovery Rate	Gene Name
ENSGALG00000003212	-3.95323	2.74e-16	1.78e-13	-3.14844	1.98e-11	4.91e-09	TSPO2
ENSGALG00000006591	-3.92214	0.00106476	0.0113122	-3.83526	0.00118443	0.0203751	TNNI2
ENSGALG00000021848	-3.74621	2.1e-08	1.02e-06	-2.71792	2.62e-05	0.00117556
ENSGALG00000031597	-3.64301	8.14e-20	2.06e-16	-2.64732	4.64e-12	1.33e-09	HBAD
ENSGALG00000006835	-3.56132	0.00235301	0.0210811	-3.87381	0.000973266	0.0176288	TNNC2
ENSGALG00000045740	-3.55388	2.42e-13	6.66e-11	-3.65353	3.67e-13	1.41e-10
ENSGALG00000035342	-3.44942	2.14e-09	1.41e-07	-2.4315	1.34e-05	0.000689705
ENSGALG00000002082	-3.28305	0.00220689	0.0200728	-3.52079	0.000700089	0.0140919	AMPD1
ENSGALG00000021230	-3.24901	2.11e-22	8.89e-19	-3.30377	2.65e-22	6.7e-19	EPB42
ENSGALG00000043234	-3.13018	4.47e-17	5.66e-14	-2.61129	7.92e-13	2.62e-10	HBAA
ENSGALG00000006572	-3.12971	0.00380667	0.0304462	-3.87259	0.000507768	0.0113835	TNNT3
ENSGALG00000028273	-3.12584	6.47e-06	0.000157298	-5.36229	8.32e-12	2.34e-09
ENSGALG00000035309	-3.06875	3.76e-05	0.000708936	-2.39072	0.000958604	0.017413
ENSGALG00000007493	-2.80062	4.7e-14	1.7e-11	-1.33702	0.000124783	0.00388177	NSDHL
ENSGALG00000000164	-2.79909	0.000749984	0.00855455	-3.07808	0.000237507	0.00643912	MYBPH
ENSGALG00000014804	-2.77426	2.46e-16	1.78e-13	-2.13294	7.95e-11	1.73e-08	THBS4
ENSGALG00000042257	-2.70327	0.00478478	0.0365381	-3.42545	0.000516615	0.0115563
ENSGALG00000004343	-2.67729	2.96e-10	2.52e-08	-1.78941	5.4e-06	0.000334736
ENSGALG00000016684	-2.61722	5.4e-14	1.86e-11	-2.3314	1.11e-11	2.91e-09	RHAG
ENSGALG00000036915	-2.56921	1.69e-19	3.58e-16	-1.16197	2.24e-05	0.00103834	SQLE
ENSGALG00000002907	-2.53029	0.0020731	0.0192008	-3.44776	5.3e-05	0.00207017	MYL1
ENSGALG00000006877	-2.495	9.14e-06	0.00021199	-2.29209	5.43e-05	0.00209517	KLHL4
ENSGALG00000010798	-2.44543	4.29e-13	1.09e-10	-1.31339	4.15e-05	0.00172453	DHCR24
ENSGALG00000000314	-2.43254	2.09e-10	1.86e-08	-2.95771	8.07e-13	2.62e-10	NEFL
ENSGALG00000006198	-2.42952	1.22e-16	1.07e-13	-1.25213	8.17e-06	0.000467794	LSS
ENSGALG00000006110	-2.41	5.9e-13	1.4e-10	-1.11706	0.000493363	0.0111363	PLK1
ENSGALG00000013208	-2.40404	3.48e-13	9e-11	-1.23899	9.8e-05	0.00326405
ENSGALG00000012783	-2.40029	0.00154888	0.0152738	-2.92757	0.000100298	0.00328776	MYBPC1
ENSGALG00000016324	-2.38631	1.36e-07	5.18e-06	-1.82735	4.95e-05	0.0019575
ENSGALG00000003584	-2.37899	2.55e-16	1.78e-13	-1.0928	8.8e-05	0.00302793	KPNA2
ENSGALG00000036645	-2.37621	1.12e-12	2.17e-10	-1.16967	0.000267079	0.007027	KIF15
ENSGALG00000001626	-2.36445	6.03e-07	1.93e-05	-1.49069	0.00209013	0.0303128	UTS2R
ENSGALG00000007768	-2.35744	6.67e-16	3.67e-13	-0.905478	0.00111788	0.0194541	AURKA
ENSGALG00000027269	-2.35092	6.55e-05	0.00112994	4.4845	4.69e-09	6.91e-07	GUCA2A
ENSGALG00000014513	-2.33935	3.13e-13	8.24e-11	-0.917492	0.00269725	0.036847	CDCA3
ENSGALG00000007609	-2.31121	4.99e-12	7.43e-10	-0.999608	0.00185641	0.0278154
ENSGALG00000006639	-2.29583	4.45e-13	1.11e-10	-0.984668	0.00114636	0.0198264	CEP55
ENSGALG00000004195	-2.28651	2e-18	3.17e-15	-1.08275	1.58e-05	0.000787472
ENSGALG00000032398	-2.264	4.93e-12	7.43e-10	-1.05725	0.000819085	0.0156653	ASPM
ENSGALG00000043642	-2.2633	1.24e-08	6.52e-07	-1.18036	0.00210094	0.0304348
ENSGALG00000042009	-2.22956	1.69e-11	2.07e-09	-1.0175	0.00139228	0.0230728	HMMR
ENSGALG00000038194	-2.21601	5.26e-17	6.05e-14	-0.73206	0.00340143	0.0426392
ENSGALG00000004897	-2.21333	2.93e-10	2.51e-08	-0.967176	0.0041326	0.0487071	GTSE1
ENSGALG00000003085	-2.21015	6.44e-12	9.17e-10	-0.934752	0.00256027	0.0356215	CDK1
ENSGALG00000002781	-2.20143	1.11e-12	2.17e-10	-1.07533	0.000306577	0.00771684
ENSGALG00000000378	-2.18941	3.01e-09	1.88e-07	-1.37665	0.000105919	0.00341233
ENSGALG00000025996	-2.17037	8.73e-13	1.82e-10	-1.06568	0.00028759	0.00735592
ENSGALG00000008233	-2.1514	8.78e-13	1.82e-10	-0.94112	0.00117214	0.0202186	BUB1
ENSGALG00000041323	-2.14747	3.12e-09	1.93e-07	-1.05466	0.00185472	0.0278154
ENSGALG00000015691	-2.14653	9.74e-11	9.78e-09	-1.12327	0.00048338	0.0109944	SMC2
ENSGALG00000017394	-2.13307	5.29e-16	3.19e-13	-1.26856	7.08e-07	5.79e-05	INSIG1
ENSGALG00000016931	-2.12301	3.08e-14	1.26e-11	-0.836871	0.00171867	0.0265293
ENSGALG00000006267	-2.11803	8.71e-13	1.82e-10	-1.13706	7.62e-05	0.00268555	TPX2
ENSGALG00000040887	-2.11731	2.69e-15	1.31e-12	-0.796737	0.00148056	0.0239964
ENSGALG00000034232	-2.1158	1.72e-09	1.16e-07	-1.18937	0.000458727	0.0106161
ENSGALG00000036892	-2.10139	4.28e-12	6.61e-10	-0.908682	0.00190622	0.0282938	BUB1B
ENSGALG00000016438	-2.09848	2.76e-12	4.48e-10	-0.990685	0.000620115	0.0130204	MELK
ENSGALG00000031553	-2.09402	3.4e-18	4.78e-15	-0.776496	0.0007499	0.0148583	KIF18B
ENSGALG00000028373	-2.09237	1.1e-11	1.42e-09	-0.896482	0.00265584	0.0364501	GAS2L3
ENSGALG00000017025	-2.08517	9.62e-13	1.94e-10	-0.935453	0.000936659	0.017187
ENSGALG00000011659	-2.07937	4.62e-19	8.36e-16	-1.30508	7.31e-09	1.01e-06	ACAT2
ENSGALG00000003881	-2.07586	1.04e-08	5.55e-07	-1.11892	0.00144791	0.0236589	ERCC6L
ENSGALG00000037611	-2.0699	2.66e-08	1.25e-06	-1.1087	0.00230895	0.0326998
ENSGALG00000014801	-2.06697	4.06e-10	3.29e-08	-1.05005	0.00104718	0.0186139	NDC80
ENSGALG00000032270	-2.00736	1.4e-20	4.43e-17	-0.897631	1.53e-05	0.000770535
ENSGALG00000028682	-2.00086	7.32e-10	5.51e-08	-2.5225	1.2e-14	8.01e-12	CBLN2
ENSGALG00000011881	-1.98276	2.36e-12	3.98e-10	-1.04952	0.00013342	0.00408027	CCNA2
ENSGALG00000001616	-1.98221	1.83e-12	3.26e-10	-0.846053	0.00185509	0.0278154	CDC45
ENSGALG00000035030	-1.97878	3.36e-11	3.93e-09	-0.926352	0.00138607	0.0230001	KIF20A
ENSGALG00000030247	-1.97001	0.000158756	0.00235364	-2.30029	7.12e-06	0.000415303	TMOD4
ENSGALG00000030597	-1.96907	2.47e-10	2.15e-08	-1.05647	0.00049933	0.0112292	KIF11
ENSGALG00000010195	-1.95246	3.21e-15	1.47e-12	-1.07695	7.07e-06	0.000414258	PLK4
ENSGALG00000023464	-1.95165	3.36e-10	2.78e-08	-1.10135	0.000143941	0.00430835
ENSGALG00000011747	-1.91334	3.5e-07	1.19e-05	-1.01261	0.00339237	0.0426099
ENSGALG00000035831	-1.89717	5.44e-14	1.86e-11	-0.734055	0.00188494	0.0281428
ENSGALG00000019967	-1.88544	6.79e-12	9.56e-10	-0.846115	0.00140513	0.023225	MTFR2
ENSGALG00000007507	-1.87951	7.01e-07	2.15e-05	-1.05377	0.00428132	0.0498673
ENSGALG00000013494	-1.87191	1.4e-10	1.31e-08	-1.06925	0.000173105	0.00501529	CENPN
ENSGALG00000008584	-1.85764	5.78e-12	8.42e-10	-0.842758	0.001316	0.0219813	NUSAP1
ENSGALG00000037373	-1.8567	9.59e-11	9.78e-09	-0.814188	0.00330445	0.0419635
ENSGALG00000012165	-1.83923	7.48e-11	7.83e-09	-1.00212	0.000286213	0.00733805	DLGAP5
ENSGALG00000039978	-1.81386	7.83e-08	3.26e-06	-1.49022	8.65e-06	0.000490871	SLC4A1
ENSGALG00000007537	-1.8111	6.73e-14	2.24e-11	-0.746258	0.00151805	0.02436
ENSGALG00000038799	-1.79429	4.27e-07	1.42e-05	-1.20062	0.00055958	0.0121524
ENSGALG00000041238	-1.77015	8.12e-10	5.98e-08	-1.10662	8.19e-05	0.00286513
ENSGALG00000034271	-1.7453	8.77e-12	1.19e-09	-0.834689	0.000829038	0.0157604	UHRF1
ENSGALG00000015874	-1.71778	6.18e-11	6.74e-09	-0.903712	0.000426259	0.0100127	TTK
ENSGALG00000010478	-1.71575	2.64e-12	4.34e-10	-0.685926	0.00384021	0.0467509	STIL
ENSGALG00000038416	-1.70505	1.26e-07	4.92e-06	-1.05581	0.000757048	0.0149299
ENSGALG00000023626	-1.69545	2.35e-05	0.000476863	-2.00444	8.12e-07	6.47e-05	NTN1
ENSGALG00000026518	-1.69185	0.000333738	0.00439236	-1.44953	0.00221979	0.0318288	RUNDC3A
ENSGALG00000012220	-1.68582	3.22e-10	2.7e-08	-0.865286	0.000842842	0.0159537	CDKN3
ENSGALG00000008548	-1.6601	4.56e-05	0.000829129	-1.34663	0.00312923	0.0406351	MDH1B
ENSGALG00000014692	-1.63662	4.14e-14	1.59e-11	-1.00901	2.14e-06	0.000150384	LMNB1
ENSGALG00000007178	-1.60624	3.25e-15	1.47e-12	-1.78032	3e-18	3.46e-15
ENSGALG00000028501	-1.59685	8.08e-13	1.79e-10	-0.678547	0.00179004	0.0273057	DCK
ENSGALG00000014425	-1.59404	4.61e-14	1.7e-11	-0.652668	0.00151691	0.02436	NCAPG
ENSGALG00000014528	-1.57667	0.00136053	0.0138026	-1.41564	0.00365789	0.0450321	ENO2
ENSGALG00000045842	-1.57328	4.57e-10	3.68e-08	-0.839727	0.000671104	0.0136605
ENSGALG00000004250	-1.5657	1e-08	5.38e-07	-0.84251	0.00169564	0.0262451	B4GALNT4
ENSGALG00000008095	-1.54907	1.08e-11	1.41e-09	-0.86432	0.000117851	0.00368421	KIF23
ENSGALG00000026757	-1.48976	6.04e-09	3.45e-07	-0.828726	0.00098879	0.0178081
ENSGALG00000030022	-1.46706	2.33e-10	2.05e-08	-0.735829	0.00122349	0.0208768	FANCL
ENSGALG00000011469	-1.45256	1.03e-05	0.000235314	-1.75682	1.58e-07	1.51e-05	IGFBP2
ENSGALG00000026316	-1.43818	0.00279947	0.0239325	-1.46429	0.00200555	0.0294233
ENSGALG00000012915	-1.42504	6.01e-08	2.57e-06	-0.766939	0.00304316	0.0398031
ENSGALG00000009572	-1.41732	6.7e-07	2.09e-05	-1.59068	8e-09	1.09e-06	ADAMTS20
ENSGALG00000042886	-1.39387	6.17e-05	0.00107076	-1.10428	0.00123008	0.0209329	CACNG7
ENSGALG00000046389	-1.38916	3.11e-09	1.93e-07	-0.96103	1.32e-05	0.00068294
ENSGALG00000004106	-1.3876	1.13e-13	3.5e-11	-1.00299	6.93e-08	7.63e-06	DHCR7
ENSGALG00000012199	-1.38744	1.9e-09	1.27e-07	-0.923982	5.75e-05	0.00219832	WDHD1
ENSGALG00000002182	-1.36403	3.62e-06	9.36e-05	-1.02522	0.000483294	0.0109944	NR5A2
ENSGALG00000005739	-1.3395	0.0010823	0.0114477	-2.40739	1.16e-08	1.51e-06	SCD
ENSGALG00000041555	-1.33423	5.64e-06	0.000139526	-0.937227	0.00129561	0.0217268
ENSGALG00000009553	-1.32768	8.33e-12	1.15e-09	-0.683144	0.00036591	0.00885809	SMC4
ENSGALG00000021362	-1.31942	4.66e-06	0.000117173	-1.77142	2.88e-09	4.39e-07	GPRC5C
ENSGALG00000006723	-1.31166	6.54e-10	5.05e-08	-0.823063	8.34e-05	0.00290782
ENSGALG00000003720	-1.30968	2.2e-12	3.82e-10	-0.791921	1.76e-05	0.000853796	FANCD2
ENSGALG00000009016	-1.306	1.46e-07	5.47e-06	-0.721339	0.0040776	0.0485668	SLX4IP
ENSGALG00000019003	-1.30269	6.75e-07	2.1e-05	-0.936452	0.000343731	0.00843406
ENSGALG00000004370	-1.3016	1.14e-05	0.000257735	-0.850781	0.00304002	0.0398031	MAP2K6
ENSGALG00000029253	-1.29744	6.02e-10	4.76e-08	-0.617543	0.00291166	0.0387233
ENSGALG00000043779	-1.29229	0.00200423	0.0187493	-1.98603	2.82e-06	0.000193152
ENSGALG00000000102	-1.28286	2.74e-06	7.27e-05	-0.814031	0.0025832	0.0357832	UBE2T
ENSGALG00000044125	-1.28204	8.08e-07	2.44e-05	-0.743676	0.00317967	0.0410273	MLLT11
ENSGALG00000025386	-1.26087	9.4e-06	0.000217118	-0.973372	0.000445588	0.0103515	gga-mir-1723
ENSGALG00000037521	-1.26034	4.95e-09	2.91e-07	-1.16595	6.52e-08	7.24e-06	PRCP
ENSGALG00000009365	-1.23609	5.72e-12	8.42e-10	-0.848448	1.97e-06	0.000140945	CYP51
ENSGALG00000008681	-1.23589	1.07e-08	5.68e-07	-0.937285	1.02e-05	0.000559328
ENSGALG00000040279	-1.19076	1.73e-05	0.000365096	-0.848643	0.00237532	0.0335253	RHCE
ENSGALG00000021128	-1.17838	1.2e-12	2.27e-10	-0.695388	2.72e-05	0.00121471	FSCN1
ENSGALG00000001749	-1.15514	1.6e-05	0.00034179	-0.772149	0.00366227	0.0450321	ACSBG2
ENSGALG00000030781	-1.15202	0.000638257	0.00748932	-1.21631	0.000323122	0.00805323	CA2
ENSGALG00000028602	-1.12695	0.00239245	0.0213455	-1.71524	1.4e-06	0.000106484
ENSGALG00000004266	-1.1138	1.82e-11	2.22e-09	-0.476329	0.00321051	0.0411003	TNFAIP8L1
ENSGALG00000041255	-1.11353	0.000149548	0.00223809	-1.33263	6.62e-06	0.000393283	ADAM12
ENSGALG00000016042	-1.11338	4.26e-08	1.86e-06	-0.591511	0.00319618	0.0411003	CHAF1B
ENSGALG00000015709	-1.10811	8.94e-09	4.86e-07	-0.737735	0.00011528	0.0036398	TACC3
ENSGALG00000007447	-1.10646	2.01e-05	0.000415358	-0.907129	0.000435907	0.0102015	TUBB1
ENSGALG00000009907	-1.10215	1.36e-07	5.18e-06	-0.64695	0.00174947	0.0267837	G2E3
ENSGALG00000008177	-1.08663	0.0057725	0.0416205	-1.32423	0.00072631	0.0144816	NOS1
ENSGALG00000032618	-1.05805	0.0032177	0.0267318	-1.0907	0.00374416	0.0459349	DUSP5
ENSGALG00000043399	-1.05785	7.23e-11	7.63e-09	-0.536684	0.00088964	0.0166379	EZH2
ENSGALG00000016881	-1.04601	0.000132081	0.00202295	-0.88328	0.00150784	0.0242577	GPR183
ENSGALG00000034898	-1.02823	4.85e-07	1.57e-05	-0.742183	0.000269908	0.00707115	ITPK1
ENSGALG00000004767	-1.02157	4.04e-11	4.69e-09	-0.764395	6.55e-07	5.39e-05	ODF2
ENSGALG00000012394	-1.02029	2.48e-13	6.68e-11	-0.709614	3.09e-07	2.76e-05	NID2
ENSGALG00000009807	-1.00334	0.000788638	0.00891706	-1.41593	5.32e-06	0.000333449	FLVCR1
ENSGALG00000007131	-0.997427	5.13e-09	2.99e-07	-0.515924	0.00224339	0.032001
ENSGALG00000029724	-0.987171	0.000231645	0.00325873	-0.900568	0.000584847	0.012508	MTURN
ENSGALG00000000894	-0.985092	0.00118501	0.0124303	-1.15475	0.000130634	0.00400475	APCDD1
ENSGALG00000008698	-0.984791	7.86e-07	2.39e-05	-0.566125	0.00414623	0.0487071	MGME1
ENSGALG00000007334	-0.974816	1.28e-06	3.63e-05	-0.758304	0.000126844	0.00392657	ABAT
ENSGALG00000000241	-0.960142	1.69e-08	8.57e-07	-0.656116	0.000100495	0.00328776	STARD4
ENSGALG00000038775	-0.95696	0.00585418	0.0420411	-1.4253	4.79e-05	0.00190626	SPON1
ENSGALG00000006822	-0.953573	2.58e-07	8.95e-06	-0.703282	0.000146815	0.0043737	PCDH19
ENSGALG00000004270	-0.950029	3.75e-06	9.66e-05	-0.586453	0.00403205	0.0481148	ALDH1A2
ENSGALG00000010175	-0.935696	4.17e-07	1.39e-05	-0.538935	0.00363757	0.0448882	HSP90AB1
ENSGALG00000005302	-0.924913	7.56e-08	3.2e-06	-0.572823	0.00076993	0.0150202	SASS6
ENSGALG00000005888	-0.923503	3.34e-10	2.78e-08	-0.600166	3.41e-05	0.00146154	PGP
ENSGALG00000009278	-0.91532	7.4e-05	0.00124945	-0.764287	0.000663393	0.013613	RBM46
ENSGALG00000009170	-0.907696	5.68e-05	0.00100068	-0.807674	0.000320176	0.00799555	NCEH1
ENSGALG00000006221	-0.906379	1.49e-05	0.000320976	-0.85784	4.18e-05	0.00172453	KIF1A
ENSGALG00000015066	-0.902016	0.00467747	0.0359354	-0.948469	0.0023502	0.0332097	WASF1
ENSGALG00000016446	-0.896708	0.00162999	0.0159485	-1.96201	4.33e-11	1.03e-08	ATP6V1C2
ENSGALG00000037257	-0.89503	0.000102717	0.00164204	-0.679044	0.0032043	0.0411003	HLX
ENSGALG00000009305	-0.894808	2.74e-06	7.27e-05	-0.58866	0.0019594	0.02888	LBR
ENSGALG00000033707	-0.889665	0.00430408	0.0335968	-0.970307	0.00146598	0.0238264
ENSGALG00000029182	-0.885599	1.27e-06	3.6e-05	-0.826864	5.91e-06	0.000358282
ENSGALG00000005188	-0.880199	0.000100667	0.0016154	-0.654171	0.00402704	0.0481148	FAM188B
ENSGALG00000005206	-0.878708	4.44e-06	0.00011293	-1.10083	8.18e-09	1.1e-06	ACSL3
ENSGALG00000014903	-0.875754	0.00535036	0.0392701	-1.21426	0.000248722	0.00666446	ITGA2
ENSGALG00000014570	-0.871939	7.55e-10	5.62e-08	-0.536237	0.000128849	0.00396462	LPCAT3
ENSGALG00000032590	-0.870592	1.24e-09	8.6e-08	-0.548562	0.000109842	0.00350306	NDE1
ENSGALG00000041204	-0.865823	3.14e-06	8.22e-05	-0.818217	9.02e-06	0.000509683	IGF2BP1
ENSGALG00000033195	-0.86475	1.07e-07	4.28e-06	-0.717653	9.85e-06	0.00054442	IGF2BP2
ENSGALG00000004465	-0.863007	2.48e-08	1.18e-06	-0.527366	0.000627851	0.013161	PALD1
ENSGALG00000036827	-0.859147	3.61e-07	1.22e-05	-0.489749	0.00339787	0.0426367	UBE2S
ENSGALG00000032220	-0.858187	8.83e-06	0.000206925	-0.600179	0.00182244	0.0275244
ENSGALG00000007559	-0.834896	4.12e-07	1.38e-05	-0.52031	0.00150663	0.0242577	PDSS1
ENSGALG00000046580	-0.825713	1.61e-06	4.47e-05	-0.630105	0.000233226	0.00635026
ENSGALG00000001171	-0.811577	4.42e-05	0.000809618	-0.910527	3.49e-06	0.00023165	Sema6B
ENSGALG00000005986	-0.807068	3.27e-06	8.5e-05	-0.784556	9.67e-06	0.000536754	TUB
ENSGALG00000009826	-0.805143	0.0011487	0.0120895	-0.83963	0.000742357	0.0147319	CLGN
ENSGALG00000038634	-0.802965	5.97e-05	0.00104375	-0.601625	0.00219738	0.0315525	KIT
ENSGALG00000038710	-0.792315	0.00113925	0.01201	-0.960694	8.53e-05	0.00295733
ENSGALG00000005331	-0.786861	6.27e-05	0.00108721	-0.897854	5.4e-06	0.000334736	GJC2
ENSGALG00000003503	-0.779517	1.4e-07	5.29e-06	-0.472366	0.001335	0.02224	MYBL2
ENSGALG00000027788	-0.773614	0.000323579	0.00429438	-1.33477	8.67e-10	1.5e-07	CPE
ENSGALG00000043562	-0.770063	0.00136963	0.0138727	-0.925117	6.72e-05	0.00248794
ENSGALG00000032779	-0.758531	8.12e-05	0.00134206	-0.670374	0.000473143	0.010872
ENSGALG00000008938	-0.756236	3.66e-07	1.23e-05	-0.642295	1.38e-05	0.000708834	DCLRE1A
ENSGALG00000010988	-0.753159	0.00101527	0.0108654	-0.798798	0.000661972	0.0136059	MPP6
ENSGALG00000005809	-0.747369	0.00258484	0.0226482	-0.743356	0.0026366	0.0362553	2018-09-02
ENSGALG00000044964	-0.744969	1.09e-05	0.000247507	-0.560957	0.000890964	0.0166379
ENSGALG00000030775	-0.727017	6.46e-05	0.00111552	-0.706544	0.000101101	0.00328955	RP4-613B23.5
ENSGALG00000042134	-0.725231	0.00100963	0.0108544	-0.694838	0.00166616	0.0259532	PIEZO2
ENSGALG00000005034	-0.72293	2.35e-07	8.23e-06	-0.73438	1.51e-07	1.46e-05	ACAD9
ENSGALG00000043583	-0.717229	0.00127187	0.0131133	-0.703852	0.00140774	0.0232379	SCG3
ENSGALG00000030905	-0.712131	0.00738544	0.0498173	-0.76355	0.00337317	0.0424665
ENSGALG00000000151	-0.705433	0.000418832	0.0052712	-0.664205	0.000826948	0.0157604	ADAMTS19
ENSGALG00000010481	-0.699585	5.26e-08	2.27e-06	-0.617787	1.42e-06	0.000107295	CMPK1
ENSGALG00000008369	-0.696748	0.000498024	0.00612778	-0.754775	0.000167077	0.0048741	ABCC5
ENSGALG00000030773	-0.687513	0.000521128	0.00633814	-0.666707	0.00075589	0.0149299	CP
ENSGALG00000009788	-0.678915	1.05e-05	0.000239302	-0.542874	0.00041891	0.00991368	SMYD2
ENSGALG00000023546	-0.665054	0.00107288	0.0113767	-0.569223	0.00423584	0.0494741
ENSGALG00000013069	-0.660226	0.000371615	0.00477183	-0.920023	7.17e-07	5.82e-05	BPGM
ENSGALG00000008747	-0.651174	0.00216415	0.0197796	-0.742808	0.000426099	0.0100127	ITGA8
ENSGALG00000009915	-0.645782	0.00011197	0.00176325	-0.52841	0.00155263	0.0246958	EML4
ENSGALG00000015705	-0.643928	0.000751291	0.00856174	-0.590764	0.00189972	0.028234	WHSC1
ENSGALG00000009945	-0.636817	0.00348236	0.0285189	-0.779421	0.000372653	0.00895286	CPM
ENSGALG00000002479	-0.626543	0.00454128	0.0350379	-0.869479	0.000112742	0.00358649	MAT1A
ENSGALG00000003123	-0.616641	1.18e-05	0.000265008	-0.542179	9.01e-05	0.00308278	CNTNAP1
ENSGALG00000012121	-0.612819	0.00134668	0.0137171	-0.631698	0.000977629	0.0176573	RCN1
ENSGALG00000037065	-0.610593	0.000876158	0.00971369	-0.697433	0.000129012	0.00396462	SC5D
ENSGALG00000006843	-0.606028	1.83e-05	0.000384825	-0.705618	6.19e-07	5.14e-05
ENSGALG00000008373	-0.595041	0.00218397	0.0199073	-0.576548	0.00265725	0.0364501
ENSGALG00000011623	-0.59383	0.00486933	0.0368055	-0.63122	0.00278705	0.0377399	ADAMTS3
ENSGALG00000013406	-0.575441	0.00167509	0.0162765	-0.653296	0.00038967	0.00932631	EOGT
ENSGALG00000011689	-0.572251	0.000907806	0.0099772	-0.720309	3.63e-05	0.00152674	PDIA5
ENSGALG00000008764	-0.562774	0.00042392	0.00532465	-0.666069	3.15e-05	0.00137836	FAM171A1
ENSGALG00000009913	-0.558009	0.000262869	0.00363339	-0.51598	0.000731882	0.0145697	SMARCA5
ENSGALG00000018702	-0.540653	0.00175635	0.0168719	-0.501627	0.00377892	0.0461824
ENSGALG00000010238	-0.537142	0.000203189	0.00292671	-0.48657	0.000761918	0.0150026	NAP1L1
ENSGALG00000031932	-0.53316	0.00091155	0.0100097	-0.695989	1.51e-05	0.00076275	AGPAT3
ENSGALG00000005330	-0.526229	0.00189618	0.0179295	-0.674997	9.88e-05	0.00327338	SNCAIP
ENSGALG00000031275	-0.524474	0.000265916	0.00366097	0.615067	1.68e-05	0.000829056	TUBB6
ENSGALG00000013617	-0.517036	0.00376142	0.0302326	-0.65626	0.000224062	0.00616706	PDGFRL
ENSGALG00000043628	-0.515834	0.00174259	0.0167778	-0.671213	4.18e-05	0.00172453
ENSGALG00000010043	-0.500149	0.000264912	0.00365365	-0.564578	3.45e-05	0.00147023	RBKS
ENSGALG00000009036	-0.495565	0.00119949	0.0125303	-0.482448	0.00148213	0.0239964	GANC
ENSGALG00000017132	-0.480288	0.00676645	0.047072	-0.53439	0.0025685	0.0356753	XPO4
ENSGALG00000007677	-0.476808	0.00135103	0.0137173	-0.440995	0.00296553	0.0392374	THNSL1
ENSGALG00000039696	-0.472705	0.000770161	0.0087453	-0.4399	0.00167088	0.025989	ENTPD2
ENSGALG00000015108	-0.470169	0.00211178	0.019417	-0.452882	0.00284993	0.0383046	FXN
ENSGALG00000034615	-0.449689	0.00371789	0.0299061	-0.830584	7.31e-08	7.91e-06
ENSGALG00000006008	-0.448871	0.00261132	0.0228343	-0.574451	0.000119504	0.00372671	HOMER2
ENSGALG00000012792	-0.428127	0.00294206	0.0249327	-0.491351	0.000646767	0.0134241	HIPK2
ENSGALG00000035345	-0.425003	0.0026672	0.0231615	-0.817665	8.63e-09	1.15e-06	TXNRD1
ENSGALG00000007905	-0.424992	0.000971367	0.0105295	-0.37768	0.0033591	0.0423602	LAMB1
ENSGALG00000009442	-0.418068	0.00277566	0.0237611	-0.440521	0.00160837	0.0252404	ETFDH
ENSGALG00000002546	-0.414773	0.00101908	0.0108883	-0.429751	0.000666453	0.0136505	COL5A1
ENSGALG00000010961	-0.410666	0.00701368	0.0481265	-0.479075	0.00163385	0.0255701	IGF2BP3
ENSGALG00000000004	-0.386268	0.00594535	0.0425498	-0.465305	0.000957601	0.017413
ENSGALG00000026493	-0.381096	0.00395608	0.0314808	-0.43007	0.00113799	0.0197168	RALB
ENSGALG00000004412	-0.373312	0.00496689	0.037321	-0.439412	0.00089831	0.0167196	DIABLO
ENSGALG00000027630	0.360982	0.00711343	0.0485809	0.402379	0.00263732	0.0362553	NPR2
ENSGALG00000001146	0.379403	0.00629426	0.0445205	0.40604	0.00305884	0.0399669	UBXN6
ENSGALG00000001024	0.399245	0.00178244	0.0170192	0.387109	0.00242668	0.0340246	TPRG1L
ENSGALG00000010014	0.405802	0.00245895	0.0217408	0.483804	0.000285117	0.00733805	CRIPT
ENSGALG00000020260	0.417074	0.00542153	0.0395859	0.48612	0.00119701	0.0205357	PGRMC1
ENSGALG00000016232	0.427494	0.00698233	0.048022	0.479545	0.00248278	0.0346959	RPL8
ENSGALG00000010094	0.436612	0.00477377	0.036476	0.601273	0.000101588	0.00328955	B4GALT2
ENSGALG00000004971	0.443111	0.00153132	0.0151588	0.469171	0.000772911	0.015032	URM1
ENSGALG00000037480	0.446662	0.000865781	0.00963239	0.447055	0.000842985	0.0159537	ENSA
ENSGALG00000016127	0.447432	0.00492978	0.0371524	0.559795	0.000437774	0.0102263	SH3BGR
ENSGALG00000004623	0.457762	0.00529517	0.0390234	0.476433	0.00365208	0.0450234	AGTRAP
ENSGALG00000027142	0.463144	0.00597946	0.0427475	0.53652	0.00146075	0.0237719	RPL32
ENSGALG00000043428	0.465033	0.00230444	0.0207662	0.591667	9.76e-05	0.00325998	FBXW4
ENSGALG00000001634	0.469424	0.00450543	0.0348515	0.537957	0.00113838	0.0197168	RPL23
ENSGALG00000006327	0.471962	0.00107835	0.0114251	0.497539	0.000534168	0.0117824
ENSGALG00000011488	0.476435	0.000660739	0.00770315	0.529825	0.000151381	0.00445728	CMTM7
ENSGALG00000011238	0.4855	0.000288536	0.0039197	0.458491	0.000601316	0.0127954	WLS
ENSGALG00000006211	0.495222	0.00532541	0.0391324	0.595395	0.000831652	0.0157864	BCL2L1
ENSGALG00000006680	0.502967	0.00517102	0.0384866	0.906197	5.04e-07	4.28e-05	EHHADH
ENSGALG00000014128	0.509144	0.000491644	0.00606697	0.664154	4.63e-06	0.000297743	A4GALT
ENSGALG00000040702	0.509961	0.00101071	0.0108544	0.466612	0.00253695	0.0353497	BCKDHB
ENSGALG00000006702	0.513225	0.00409816	0.032288	0.564091	0.0016088	0.0252404	MFGE8
ENSGALG00000043787	0.519831	0.00128637	0.0132197	0.583283	0.000301062	0.0076235	DEPTOR
ENSGALG00000017186	0.522914	7.43e-05	0.00125022	0.408875	0.00191969	0.0283862
ENSGALG00000008229	0.526317	7.75e-05	0.0012957	0.459525	0.000535967	0.0118015	ALDH7A1
ENSGALG00000003282	0.528011	0.000148509	0.0022278	0.533414	0.000125738	0.00390189	STAT5B
ENSGALG00000005725	0.53484	0.00272631	0.0235296	0.625489	0.000462784	0.0106727	CSF1R
ENSGALG00000003966	0.542172	0.00354178	0.0288884	0.852714	4.92e-06	0.000313212	RPL23A
ENSGALG00000000785	0.547345	0.00124364	0.0128747	0.565046	0.000828295	0.0157604	HYAL1
ENSGALG00000038636	0.548949	0.000371615	0.00477183	1.00815	8.04e-11	1.73e-08	LAPTM5
ENSGALG00000004831	0.553854	0.00257931	0.0226311	0.739433	5.94e-05	0.00225071	RPS4
ENSGALG00000026590	0.554039	0.00172994	0.0166696	-0.542985	0.00224884	0.0320276
ENSGALG00000038170	0.564936	0.00664753	0.046474	0.607556	0.00333542	0.0422298	TCEA3
ENSGALG00000002564	0.565376	2.54e-05	0.000506503	0.485015	0.000286312	0.00733805	RGS4
ENSGALG00000030016	0.566255	2.52e-05	0.000504346	0.420163	0.00172573	0.0265525	CTSB
ENSGALG00000001571	0.569728	0.00555294	0.0404754	1.37358	1.13e-10	2.3e-08	MYO1F
ENSGALG00000002160	0.577296	0.000877969	0.00972287	1.34842	1.87e-14	1.18e-11	B2M
ENSGALG00000035252	0.585968	0.00109892	0.0116139	0.745929	3.37e-05	0.00145241	RPL7
ENSGALG00000042533	0.589957	0.00134391	0.0137109	0.539547	0.00362283	0.0447499	TSPOAP1
ENSGALG00000004554	0.597605	3.48e-05	0.000663752	0.530039	0.000226497	0.00620281	CACYBP
ENSGALG00000036380	0.601427	8.97e-05	0.00146302	0.496961	0.001174	0.0202232	SLC48A1
ENSGALG00000040426	0.604473	0.00101609	0.0108654	0.599828	0.00111759	0.0194541	CREG1
ENSGALG00000030064	0.608959	3.32e-05	0.000643366	0.446257	0.0021732	0.0313025
ENSGALG00000026781	0.609801	0.00371186	0.0298955	1.84099	8.66e-17	7.31e-14	ALOX5AP
ENSGALG00000007158	0.615519	0.00676653	0.047072	1.5044	2.27e-10	4.36e-08	SOCS1
ENSGALG00000006942	0.618363	0.00600694	0.0428714	0.800966	0.000376537	0.00902904
ENSGALG00000035804	0.61855	6.32e-06	0.000154456	0.528903	0.000109254	0.00349946	SQSTM1
ENSGALG00000003674	0.629173	8.91e-05	0.00145557	0.53509	0.000815432	0.0156243	DHTKD1
ENSGALG00000000866	0.633986	0.000165248	0.00243633	0.739515	1.3e-05	0.000681636
ENSGALG00000027035	0.639234	9.63e-05	0.00155367	0.777378	2.2e-06	0.000153979	RPL21
ENSGALG00000044248	0.645306	0.00300271	0.0252943	0.645114	0.00307942	0.0401117	ZDHHC12
ENSGALG00000005638	0.645392	0.00558194	0.04064	0.995451	2.26e-05	0.0010425	IL2RG
ENSGALG00000005675	0.645617	0.000499868	0.00613853	0.851582	4.57e-06	0.000295482	PTTG1IP
ENSGALG00000016986	0.659783	0.000578599	0.0069306	1.27693	5.75e-11	1.3e-08	LCP1
ENSGALG00000034305	0.66398	0.00145387	0.0145398	0.888913	2.17e-05	0.00101243
ENSGALG00000043034	0.66406	0.000275548	0.00376751	0.641364	0.000459492	0.0106161	KIFC3
ENSGALG00000035879	0.664277	4.91e-06	0.000122693	0.565474	9.56e-05	0.00321726	ITGA7
ENSGALG00000014561	0.667312	9.12e-05	0.00148406	1.10874	1.74e-10	3.44e-08	PTPN6
ENSGALG00000001826	0.667553	2.87e-05	0.000565678	0.459947	0.00386684	0.0468498	WWC1
ENSGALG00000011865	0.673621	4.33e-05	0.000798441	0.538698	0.00102752	0.0183748
ENSGALG00000032162	0.675585	0.00102897	0.0109846	0.799522	0.00010025	0.00328776
ENSGALG00000040267	0.67717	7.73e-07	2.35e-05	0.466156	0.000642769	0.0133631	IVD
ENSGALG00000037030	0.683658	0.000132136	0.00202295	0.724799	4.67e-05	0.00186987	CREBL2
ENSGALG00000031331	0.68541	1.04e-05	0.000237897	0.62056	6.47e-05	0.00241117	PKIG
ENSGALG00000035392	0.691821	0.00559666	0.040677	1.19826	1.8e-06	0.000131068
ENSGALG00000020688	0.699893	0.00237965	0.0212474	0.831206	0.000248696	0.00666446
ENSGALG00000035393	0.703096	0.000801439	0.00904369	0.980646	2.82e-06	0.000193152	LRRC14B
ENSGALG00000008297	0.704498	0.000307774	0.00413682	0.605519	0.00185159	0.0278154	SEMA4B
ENSGALG00000002470	0.707997	0.000353477	0.00458072	0.622965	0.00122932	0.0209329	CYP27A1
ENSGALG00000004771	0.709364	0.000890454	0.00982059	1.66825	3.69e-14	2.03e-11	C1QB
ENSGALG00000011894	0.714807	0.000344083	0.00447273	0.772317	0.000109453	0.00349946
ENSGALG00000044605	0.717521	0.00406032	0.0320933	1.08026	1.73e-05	0.000840927
ENSGALG00000010294	0.719575	0.00571977	0.0412874	0.817139	0.00154587	0.02467
ENSGALG00000040291	0.72397	0.000234867	0.00329308	0.620703	0.00154147	0.0246421
ENSGALG00000038141	0.726628	0.00525782	0.0388612	0.825275	0.00124397	0.0211125	NCF4
ENSGALG00000003792	0.728534	0.000979327	0.0106033	0.97818	1.13e-05	0.000608772	FYB
ENSGALG00000002816	0.73017	1.36e-07	5.18e-06	0.498212	0.000325343	0.00807681	STK10
ENSGALG00000010156	0.733266	0.0015516	0.0152878	1.16788	6.21e-07	5.14e-05
ENSGALG00000016721	0.734652	0.00189873	0.0179402	0.999246	1.79e-05	0.000862478	PLCXD1
ENSGALG00000035923	0.737035	0.00705532	0.0483373	0.868671	0.00123473	0.0209839	MTMR11
ENSGALG00000003267	0.73992	1.23e-07	4.87e-06	0.457682	0.00103288	0.0184448	STAT3
ENSGALG00000030969	0.741705	9.09e-06	0.000211343	0.491699	0.00315775	0.0409215	CLEC3B
ENSGALG00000026978	0.743531	0.000336362	0.00441314	0.960418	3.88e-06	0.000253275
ENSGALG00000029669	0.745553	0.00038308	0.00488929	1.36329	1.69e-10	3.41e-08	C1QC
ENSGALG00000036099	0.747955	0.000137466	0.00209189	0.779683	7.06e-05	0.00257008
ENSGALG00000032563	0.748828	1.4e-05	0.000305793	0.541198	0.00164449	0.0257049	FBXO34
ENSGALG00000004725	0.752732	7.6e-08	3.2e-06	0.583293	2.87e-05	0.00127662
ENSGALG00000007511	0.753487	1.94e-05	0.000403979	1.32723	1.31e-13	6.16e-11	ITGB2
ENSGALG00000010476	0.754522	2.54e-08	1.2e-06	0.50994	0.000154032	0.00452482	BNIP3
ENSGALG00000027747	0.783442	0.00670323	0.0467343	1.16688	8.62e-05	0.00298044
ENSGALG00000032195	0.785573	0.000945399	0.0103009	0.831491	0.000469026	0.010797
ENSGALG00000004521	0.789661	2.49e-05	0.000500258	0.984072	1.63e-07	1.54e-05	GPX3
ENSGALG00000045302	0.805081	0.00175805	0.0168754	0.8525	0.0009313	0.0171384
ENSGALG00000024083	0.819475	1.29e-06	3.64e-05	0.527042	0.00179256	0.0273111	C8orf4
ENSGALG00000037641	0.820647	0.00156469	0.0153928	1.10107	1.92e-05	0.000915444
ENSGALG00000006775	0.828233	6.2e-07	1.97e-05	0.484051	0.00343947	0.042894	TGM2
ENSGALG00000035853	0.828303	0.000999998	0.0107845	0.811018	0.00106536	0.0187601
ENSGALG00000026572	0.828365	1.11e-06	3.2e-05	0.731935	1.61e-05	0.000795682	RGS5
ENSGALG00000021525	0.838513	0.00199559	0.0187018	0.883353	0.00113326	0.0196821
ENSGALG00000037603	0.849534	1.81e-06	4.99e-05	0.985116	3.86e-08	4.55e-06
ENSGALG00000029354	0.856891	0.00234905	0.0210632	1.10701	7.18e-05	0.00258795	GMIP
ENSGALG00000033932	0.859244	0.000580911	0.00695171	1.73125	1.12e-11	2.91e-09	BF1
ENSGALG00000012456	0.869036	9.52e-05	0.00153973	1.38041	9.84e-10	1.68e-07	RAC2
ENSGALG00000013086	0.873107	0.00557082	0.0405823	1.12649	0.000587319	0.0125397	IKZF1
ENSGALG00000013634	0.879706	2.17e-06	5.95e-05	0.548157	0.00296983	0.0392496	LRRC2
ENSGALG00000037211	0.884091	0.00274272	0.0235908	1.03573	0.000325089	0.00807681
ENSGALG00000007728	0.885463	0.000206358	0.00296224	0.699364	0.00326046	0.0415298
ENSGALG00000003933	0.889366	4.05e-05	0.000754391	1.04348	1.54e-06	0.000115238	QSOX1
ENSGALG00000016227	0.89714	3.78e-05	0.000711391	1.12168	2.73e-07	2.47e-05	GPR34
ENSGALG00000034458	0.90338	0.000254695	0.00353585	0.865302	0.000441983	0.0103056	S100A1
ENSGALG00000030776	0.911433	5.49e-05	0.000973107	1.14384	3.98e-07	3.48e-05
ENSGALG00000005644	0.917945	0.00245436	0.0217293	1.94488	7.71e-10	1.37e-07	MYO1G
ENSGALG00000001446	0.924543	9.3e-08	3.78e-06	0.625359	0.00028549	0.00733805
ENSGALG00000036093	0.926679	0.000878647	0.00972287	1.72607	1.86e-09	2.98e-07	PTPN7
ENSGALG00000045151	0.929438	0.00736932	0.0497351	1.25658	0.000279063	0.00723789
ENSGALG00000039080	0.935407	2.87e-09	1.8e-07	0.976229	7.05e-10	1.28e-07
ENSGALG00000030005	0.953462	0.00708522	0.0484635	1.9798	5.35e-07	4.52e-05
ENSGALG00000035856	0.960971	1.02e-05	0.000234608	1.28387	7.02e-09	9.77e-07
ENSGALG00000029193	0.965348	0.00103577	0.0110479	1.56484	1.39e-07	1.39e-05
ENSGALG00000011889	0.967697	0.00668618	0.0466801	1.57296	3.47e-05	0.00147023	PRKCH
ENSGALG00000001882	0.968354	0.0072459	0.0491906	1.83075	1.9e-06	0.000136942
ENSGALG00000002080	0.973513	5.03e-05	0.000901245	0.949168	0.000128323	0.00396269	DOCK2
ENSGALG00000006165	0.97857	0.000118607	0.00184643	1.3854	1.38e-07	1.38e-05	WDFY4
ENSGALG00000036804	0.9836	0.00500948	0.0375296	1.32454	0.000146472	0.0043737
ENSGALG00000034756	0.987855	0.00407786	0.0321582	1.51548	1.28e-05	0.00067583
ENSGALG00000006344	0.991399	6.22e-09	3.53e-07	0.941344	3.25e-08	3.89e-06
ENSGALG00000002783	0.999694	6.29e-06	0.000154086	0.768824	0.000493442	0.0111363
ENSGALG00000009693	1.00928	2.28e-08	1.1e-06	0.644448	0.000271528	0.00708827	CPXM2
ENSGALG00000013747	1.03278	0.00167369	0.0162754	2.16642	9.92e-11	2.09e-08	TAGAP
ENSGALG00000008508	1.03517	2.22e-07	7.83e-06	0.678066	0.000640132	0.013348	PYGB
ENSGALG00000046293	1.05158	3.24e-06	8.45e-05	0.818746	0.000267515	0.007027
ENSGALG00000006229	1.06181	0.000335415	0.00440967	2.28002	4.94e-13	1.74e-10
ENSGALG00000037797	1.06751	0.0022998	0.0207662	1.20591	0.000581298	0.0124731
ENSGALG00000005086	1.06865	9.23e-05	0.00149604	0.814589	0.00145759	0.023751	PLAU
ENSGALG00000006882	1.072	1.94e-05	0.000403979	1.10421	7.78e-06	0.000449505	ST8SIA2
ENSGALG00000028451	1.07261	0.00617785	0.0438933	1.65295	4.66e-05	0.00186987
ENSGALG00000043859	1.07696	0.00482441	0.0366194	2.0864	5.06e-08	5.77e-06
ENSGALG00000038946	1.08444	8.63e-10	6.31e-08	0.586582	0.000689969	0.0139497	KLHL38
ENSGALG00000012421	1.10669	5.76e-05	0.00101091	1.50493	7.22e-08	7.88e-06	ARHGAP15
ENSGALG00000030572	1.10732	0.00308579	0.0257882	1.15599	0.00199858	0.0293549
ENSGALG00000002192	1.10864	1.26e-07	4.92e-06	1.57962	1.45e-13	6.54e-11	PTPRC
ENSGALG00000006069	1.11003	6.32e-09	3.55e-07	1.12877	2.65e-09	4.09e-07	SMTNL2
ENSGALG00000038393	1.15424	3.8e-05	0.0007131	2.30461	2.38e-15	1.68e-12	DMB2
ENSGALG00000022875	1.15427	1.22e-06	3.49e-05	1.00185	2.26e-05	0.0010425
ENSGALG00000046532	1.15725	1.08e-05	0.000246024	1.30158	4.72e-07	4.06e-05	C15orf48
ENSGALG00000029829	1.16495	2.3e-07	8.05e-06	0.652661	0.00191399	0.028357	RNLS
ENSGALG00000034971	1.16654	2.05e-05	0.000421991	1.04437	0.000137122	0.00417331	SLC45A4
ENSGALG00000010595	1.17371	0.000337751	0.00442219	1.04666	0.000711532	0.0142543	GPR65
ENSGALG00000039084	1.177	0.000119939	0.00185642	1.85245	4.75e-09	6.91e-07
ENSGALG00000039156	1.1841	0.00245589	0.0217293	1.27995	0.00120488	0.0206427
ENSGALG00000007216	1.18577	0.000568894	0.00682727	1.07363	0.0014467	0.0236589	TVP23A
ENSGALG00000045636	1.18695	6.04e-07	1.93e-05	0.803427	0.000603722	0.012825
ENSGALG00000008007	1.19349	0.00124186	0.0128667	1.65714	1.24e-05	0.000659198	ITGA11
ENSGALG00000044799	1.19685	1.14e-06	3.26e-05	1.59844	1.92e-10	3.73e-08
ENSGALG00000037255	1.21033	9.62e-05	0.00155367	1.07157	0.000526458	0.0116765
ENSGALG00000043654	1.21086	1.04e-05	0.000237897	1.18505	6.65e-06	0.000393493
ENSGALG00000016564	1.23109	5.99e-05	0.00104632	1.58097	8e-07	6.41e-05	PTK2B
ENSGALG00000036853	1.23904	1.54e-09	1.06e-07	1.06277	1.79e-07	1.67e-05
ENSGALG00000043532	1.23974	4.6e-08	2e-06	0.667199	0.00283031	0.0381886	SBSPON
ENSGALG00000042236	1.24368	0.00210103	0.0193603	1.17649	0.00139592	0.0231029
ENSGALG00000044688	1.24617	8.27e-06	0.000194605	1.33139	1.31e-06	0.000100395
ENSGALG00000035448	1.24924	0.00194304	0.018277	1.67459	2.12e-05	0.000999002
ENSGALG00000035810	1.25404	0.00217172	0.0198241	1.82375	1.29e-05	0.000678245
ENSGALG00000045846	1.26719	6.58e-10	5.05e-08	0.866655	1.56e-05	0.000786223
ENSGALG00000011799	1.26969	7.62e-05	0.00127538	1.12538	0.000418183	0.00991368
ENSGALG00000032602	1.27559	0.000325786	0.00431707	1.32394	0.000238771	0.00645958
ENSGALG00000041922	1.2777	1.06e-07	4.26e-06	2.21338	1.19e-19	2.15e-16
ENSGALG00000002312	1.27878	1.09e-05	0.000247507	1.43098	8.82e-07	6.98e-05	TMEM132E
ENSGALG00000043064	1.28828	0.00560844	0.0407158	1.49162	0.0014482	0.0236589
ENSGALG00000038514	1.304	0.00286325	0.0243137	1.55902	0.000273137	0.00711561
ENSGALG00000040926	1.30414	4.32e-07	1.42e-05	1.68721	1.16e-09	1.9e-07	SAMSN1
ENSGALG00000021569	1.32534	3.96e-08	1.77e-06	1.81189	1.61e-13	6.79e-11	C1QA
ENSGALG00000000544	1.32664	6.86e-05	0.00116976	2.14942	8.44e-10	1.48e-07	RAB44
ENSGALG00000046622	1.32797	0.000737815	0.00844618	1.15742	0.00316917	0.0410203
ENSGALG00000003283	1.34449	0.00302382	0.0254184	1.36052	0.00272671	0.037122	COMP
ENSGALG00000043372	1.34899	0.00097985	0.0106033	2.26703	2.75e-07	2.47e-05	RUNX3
ENSGALG00000027184	1.35808	8.2e-06	0.000193376	1.68425	9.85e-08	1.03e-05	OLFML1
ENSGALG00000012056	1.37705	0.000388464	0.00493854	1.46833	0.000148938	0.00440584
ENSGALG00000026499	1.38686	0.00020414	0.00293372	1.52131	0.000101107	0.00328955
ENSGALG00000002329	1.40238	0.000630708	0.00742137	2.58469	5.59e-10	1.04e-07
ENSGALG00000009378	1.40659	8.75e-17	8.67e-14	1.16555	2.82e-12	8.71e-10	PDGFC
ENSGALG00000039430	1.41284	0.000930792	0.0101614	1.2026	0.00301068	0.0396239
ENSGALG00000034107	1.41306	4.8e-11	5.52e-09	1.01849	1.69e-06	0.000124818	TRIM63
ENSGALG00000037369	1.42934	0.00200144	0.0187427	3.15243	3.21e-11	7.82e-09
ENSGALG00000032260	1.43264	4.5e-06	0.000114126	1.80581	2.53e-08	3.11e-06
ENSGALG00000038283	1.44456	0.000595967	0.00710503	1.55799	0.000221182	0.00611439
ENSGALG00000033234	1.44793	1.42e-08	7.31e-07	1.76095	8.95e-12	2.46e-09	JAK3
ENSGALG00000040865	1.45007	0.00059422	0.00709088	1.69553	6.42e-06	0.000383335
ENSGALG00000012545	1.4575	2.37e-06	6.46e-05	1.84182	2.58e-08	3.11e-06	CYTIP
ENSGALG00000043166	1.4655	0.000143457	0.00216743	1.9038	7.51e-07	6.06e-05
ENSGALG00000038760	1.47381	0.000142574	0.00215924	1.49204	4.33e-05	0.00176258
ENSGALG00000015441	1.50604	3.49e-07	1.19e-05	0.958174	0.000850026	0.016039	CD247
ENSGALG00000035589	1.50933	3.43e-05	0.00065613	2.15128	1.02e-07	1.05e-05
ENSGALG00000039609	1.51528	7.93e-07	2.4e-05	1.9421	5.91e-10	1.09e-07
ENSGALG00000046222	1.51989	3.96e-08	1.77e-06	2.55838	4.17e-19	6.59e-16
ENSGALG00000004594	1.53253	2.34e-11	2.82e-09	2.1525	3.53e-20	7.44e-17	CD74
ENSGALG00000016967	1.55057	6.08e-10	4.78e-08	1.53219	1.06e-09	1.76e-07	ENOX1
ENSGALG00000034964	1.55274	0.00159903	0.0156698	3.02316	6.62e-09	9.31e-07	SYTL1
ENSGALG00000019755	1.55313	0.00022659	0.00319827	2.6161	9.06e-08	9.64e-06
ENSGALG00000007320	1.55397	0.000651093	0.00761172	2.51709	2.57e-08	3.11e-06	FXYD2
ENSGALG00000042784	1.55406	1.04e-11	1.38e-09	0.887344	7.29e-05	0.00260812	TPPP
ENSGALG00000036033	1.55449	2.7e-05	0.000535715	1.39705	0.000147727	0.00438576
ENSGALG00000015235	1.56103	0.00092858	0.0101528	2.90707	2e-09	3.17e-07
ENSGALG00000008072	1.57881	8.03e-08	3.32e-06	1.22013	2.99e-05	0.00132035	CHRDL1
ENSGALG00000038375	1.58705	6.58e-16	3.67e-13	1.25794	6.28e-11	1.4e-08
ENSGALG00000038243	1.59799	2.39e-05	0.000482828	2.2024	6.52e-09	9.27e-07
ENSGALG00000033278	1.61207	4.21e-06	0.000107176	2.32872	5.72e-11	1.3e-08	NLRC3
ENSGALG00000006388	1.63151	1.47e-10	1.36e-08	2.22262	5.37e-17	4.85e-14	IL16
ENSGALG00000014127	1.63423	0.000365182	0.00469874	1.68973	0.000326853	0.00809842	TXK
ENSGALG00000044238	1.63527	6.96e-05	0.00118439	2.50064	1.03e-09	1.74e-07
ENSGALG00000011222	1.63962	6.77e-06	0.000163567	3.09079	7.34e-14	3.87e-11	IL12RB2
ENSGALG00000032190	1.64712	1.47e-10	1.36e-08	1.99659	2.08e-14	1.2e-11	MICAL1
ENSGALG00000043619	1.64854	0.000272464	0.00372936	1.50876	0.00105561	0.0186924
ENSGALG00000043851	1.66294	0.000666216	0.00773825	2.74298	1.88e-08	2.36e-06
ENSGALG00000042171	1.66841	0.000330407	0.00436669	3.25207	1.04e-10	2.16e-08
ENSGALG00000029411	1.7015	0.000655578	0.00765708	2.1581	5.5e-06	0.000338201
ENSGALG00000007418	1.70379	8.24e-08	3.4e-06	2.69452	6.09e-16	4.77e-13
ENSGALG00000031978	1.7041	2.65e-09	1.68e-07	3.03684	1.25e-23	5.25e-20
ENSGALG00000016852	1.71246	2.43e-07	8.47e-06	2.23254	1.23e-08	1.59e-06
ENSGALG00000000466	1.72531	6.3e-07	1.99e-05	1.46204	1.69e-05	0.000830699	LCK
ENSGALG00000021656	1.734	1.58e-07	5.82e-06	2.36284	1.83e-11	4.62e-09	PTPN22
ENSGALG00000045170	1.74006	4.79e-05	0.000865985	1.13109	0.00208543	0.0302867
ENSGALG00000008656	1.74093	7e-07	2.15e-05	1.83254	2.13e-06	0.000150384	ICOS
ENSGALG00000019147	1.74241	0.000109213	0.00172627	3.55992	9.27e-13	2.93e-10
ENSGALG00000034053	1.76956	2.94e-06	7.76e-05	1.67407	5.88e-06	0.000357779
ENSGALG00000040002	1.78907	1.37e-08	7.08e-07	2.86584	2.86e-18	3.46e-15
ENSGALG00000041611	1.79765	5.82e-06	0.000143575	2.71423	4.48e-11	1.05e-08
ENSGALG00000041481	1.80194	8.66e-07	2.6e-05	1.35949	7.18e-05	0.00258795
ENSGALG00000001486	1.8248	9.54e-07	2.81e-05	2.1911	4.26e-09	6.34e-07	ZAP70
ENSGALG00000033087	1.84913	8.71e-08	3.57e-06	2.05389	1.35e-08	1.71e-06	STAT4
ENSGALG00000000141	1.86387	4.93e-11	5.63e-09	2.5731	1.04e-18	1.47e-15	BLB1
ENSGALG00000033171	1.88551	4.46e-09	2.64e-07	0.996549	0.00153062	0.0244995	TGM4
ENSGALG00000032066	1.90842	2.53e-05	0.000506503	1.71922	0.000117215	0.00368252
ENSGALG00000004336	1.91306	3.72e-05	0.000704587	3.88224	1.99e-13	8.14e-11	INPPL1
ENSGALG00000046090	1.92234	0.000325971	0.00431707	2.65988	1.11e-06	8.56e-05
ENSGALG00000010770	1.9495	1.29e-12	2.4e-10	2.06539	1.96e-14	1.18e-11	SCIN
ENSGALG00000007945	1.96261	6.31e-10	4.93e-08	1.61645	2.67e-07	2.43e-05	CRYAB
ENSGALG00000016173	1.97335	1.3e-07	5.03e-06	1.61896	1.59e-05	0.000787472	UBASH3A
ENSGALG00000043556	1.9765	1.53e-05	0.00032687	1.37259	0.00259025	0.0358024
ENSGALG00000042677	1.99867	1.27e-15	6.43e-13	1.31669	6.45e-08	7.22e-06
ENSGALG00000039054	2.05393	2.5e-06	6.66e-05	3.17634	4.93e-13	1.74e-10
ENSGALG00000007416	2.20199	9.92e-23	6.28e-19	2.4814	7.65e-28	4.84e-24	CD3E
ENSGALG00000039415	2.24296	9.1e-07	2.71e-05	2.03103	6.42e-06	0.000383335
ENSGALG00000007546	2.29416	1.29e-06	3.64e-05	3.99881	1.31e-13	6.16e-11
ENSGALG00000042578	2.30258	8.88e-06	0.000207155	2.54436	4.1e-06	0.000266396
ENSGALG00000006819	2.32538	3.77e-09	2.28e-07	2.00954	4.26e-08	4.9e-06
ENSGALG00000044339	2.35115	4e-06	0.000102323	4.02646	1.13e-11	2.91e-09
ENSGALG00000036395	2.37923	5.86e-12	8.42e-10	2.51743	1.55e-13	6.78e-11
ENSGALG00000013548	2.38388	1.02e-11	1.37e-09	3.93812	1.76e-17	1.86e-14	GZMA
ENSGALG00000027247	2.38899	7.91e-08	3.28e-06	4.66812	1.19e-22	3.78e-19	EOMES
ENSGALG00000012472	2.41327	8.9e-17	8.67e-14	2.46449	3.96e-17	3.86e-14	IL2RB
ENSGALG00000014754	2.53764	3.45e-14	1.37e-11	2.2495	3.78e-12	1.11e-09
ENSGALG00000038559	2.59529	7.22e-09	4.04e-07	3.50675	2.24e-13	8.85e-11	CD8A
ENSGALG00000032059	2.67463	2.36e-08	1.13e-06	3.5807	3.77e-13	1.41e-10
ENSGALG00000002549	2.73228	2.49e-06	6.66e-05	2.02824	0.000698189	0.0140761	RGS1
ENSGALG00000027874	2.73498	2.48e-10	2.15e-08	1.43483	0.000507993	0.0113835	CHAC1
ENSGALG00000038000	3.10475	2.6e-12	4.33e-10	3.52552	6.41e-16	4.77e-13	CX3CR1
ENSGALG00000029073	3.56324	2.71e-08	1.26e-06	3.64866	5.52e-08	6.24e-06
ENSGALG00000011551	3.87571	9.65e-13	1.94e-10	3.44626	3.5e-10	6.61e-08	JCHAIN
ENSGALG00000013546	4.24709	3.23e-27	4.08e-23	5.45994	1.64e-34	2.08e-30
ENSGALG00000043742	4.71268	4.55e-07	1.48e-05	4.74553	6.11e-07	5.12e-05
ENSGALG00000021139	5.75093	1.36e-16	1.08e-13	4.81527	6.19e-13	2.12e-10
DEGs in Red color are genes showing different directions of expression change from day 6 to day 21 between the two broiler lines.
